# Supplementary material for: What matters to you? An observational field study of patient and care provider expectations for health care relationships
Source: PLoS One. 2024 Jul 2;19(7):e0304854. doi: 10.1371/journal.pone.0304854 (PMC11218989; doi:10.1371/journal.pone.0304854)
Supplement: S2 File — (XLSX) [file pone.0304854.s003.xlsx]

## Sheet: Nurses
What is your job type?	The patient and their provider share an understanding of the patient's illness and experiences; "my provider and I are on the same page."		It is possible for the patient to have influence on important issues pertaining to their well-being.		The patient believes their provider is open to their opinions and engages in respectful "give and take" during decision making.		The patient believes their provider feels caring commitment to them and a willingness to act on their behalf.		The patient believes their provider pays full attention to them in each moment during a health care visit.		The patient believes their provider has their best interests in mind, no matter what.		The patient believes their provider honors them even if the provider disagrees with them on important matters.		The patient feels committed to their relationship with their provider.		The patient believes their provider recognizes when they are feeling difficult emotions and takes action to support them.			How important is it to share with the patient an understanding of the patient's illness and life experiences; "my patient and I are on the same page"?		How important is it that the patient has influence on important issues pertaining to their well-being?		How important is it for you to be fully open to the patient's opinions an engage in respectful "give and take" during decision making?		How important is it for you to feel caring commitment to the patient and the willingness to act on their behalf?		How important is it to always pay full attention to the patient in each moment during a health care visit?		How important is it to have the patient's best interests in mind, no matter what?		How important is it to honor the patient even if you disagree on important matters?		How important is it be committed to your relationship with the patient?		How important is it to recognize when the patient is feeling difficult emotions and take actions to support them?
1	2		5		3		4		5		0		3		2		3			1
1	5		5		5		5		5		4		4		3		3			4		3		3		1		2		5		2		1		5
1	6		5		5		5		5		4		4		3		4			5		3		4		1		3		6		5		2		5
1	6		6		5		5		5		5		4		3		4			5		4		5		4		6		6		5		3		5
1	7		6		5		5		6		5		4		4		4			5		4		5		4		6		7		5		5		6
1	7		6		5		5		6		5		4		4		4			5		4		5		4		6		7		5		6		6
1	7		6		5		5		6		6		5		4		5			5		5		5		4		7		7		5		6		7
1	7		6		5		5		6		6		5		4		5			5		5		6		4		7		7		6		6		7
1	7		6		6		5		6		6		5		5		5			6		6		6		5		7		7		6		6		7
1	7		6		6		6		6		6		5		5		5			6		6		6		5		7		8		6		6		7
1	7		6		6		6		6		6		5		5		5			7		6		6		5		7		8		7		7		7
1	8		6		6		6		7		6		5		5		6			7		6		6		5		8		8		7		7		7
1	8		6		6		6		7		7		5		5		6			7		7		6		5		8		8		7		7		7
1	8		6		6		6		7		7		5		5		6			7		7		6		6		8		8		7		7		8
1	8		7		6		6		7		7		5		5		6			7		7		7		6		8		8		7		7		8
1	8		7		7		6		7		7		5		5		6			7		7		7		6		8		8		7		7		8
1	8		7		7		6		7		7		5		5		6			7		7		7		6		8		8		7		7		8
1	8		7		7		6		7		7		6		5		6			7		7		7		6		8		8		7		7		8
1	8		7		7		6		7		7		6		5		6			7		7		7		6		8		8		7		7		8
1	8		7		7		6		7		7		6		5		6			7		7		7		6		8		8		8		7		8
1	8		7		7		6		7		7		6		5		6			7		7		7		6		8		8		8		7		8
1	8		7		7		6		7		7		6		5		6			7		7		7		7		8		8		8		7		8
1	8		7		7		6		7		7		6		6		6			8		7		7		7		8		8		8		7		8
1	8		7		7		6		7		8		6		6		6			8		7		7		7		8		9		8		8		8
1	8		7		7		7		7		8		6		6		7			8		7		7		7		8		9		8		8		8
1	8		7		7		7		7		8		7		6		7			8		7		7		7		8		9		8		8		8
1	8		7		7		7		8		8		7		6		7			8		7		8		7		8		9		8		8		8
1	8		7		7		7		8		8		7		6		7			8		7		8		7		8		9		8		8		8
1	8		7		8		7		8		8		7		6		7			8		8		8		7		8		9		8		8		8
1	8		7		8		7		8		8		7		6		7			8		8		8		7		8		9		8		8		8
1	8		7		8		7		8		8		7		6		7			8		8		8		7		8		9		8		8		8
1	8		7		8		7		8		8		7		6		7			8		8		8		7		8		9		8		8		8
1	8		7		8		7		8		8		7		6		7			8		8		8		8		8		9		8		8		8
1	8		7		8		7		8		8		7		6		7			8		8		8		8		8		9		8		8		8
1	8		7		8		7		8		8		7		6		7			8		8		8		8		8		9		8		8		8
1	8		7		8		7		8		8		7		6		7			8		8		8		8		8		9		8		8		9
1	8		8		8		7		8		8		7		6		7			8		8		8		8		9		9		8		8		9
1	8		8		8		7		8		8		7		6		7			9		8		8		8		9		9		8		8		9
1	8		8		8		7		8		8		7		7		7			9		8		8		8		9		9		8		8		9
1	8		8		8		8		8		8		7		7		7			9		8		8		8		9		9		8		8		9
1	9		8		8		8		8		8		7		7		7			9		8		8		8		9		9		8		8		9
1	9		8		8		8		8		8		7		7		7			9		8		8		8		9		10		8		8		9
1	9		8		8		8		8		8		8		7		7			9		8		8		8		9		10		8		8		9
1	9		8		8		8		8		8		8		7		7			9		8		8		8		9		10		8		8		9
1	9		8		8		8		8		8		8		7		7			9		8		8		8		9		10		8		8		9
1	9		8		8		8		8		8		8		7		7			9		8		9		8		9		10		8		8		9
1	9		8		8		8		8		9		8		7		7			9		8		9		8		9		10		8		8		9
1	9		8		8		8		8		9		8		7		7			9		8		9		8		9		10		8		8		9
1	9		8		8		8		8		9		8		7		7			9		8		9		8		9		10		8		8		9
1	9		8		8		8		9		9		8		7		7			9		8		9		8		9		10		8		8		9
1	9		8		8		8		9		9		8		7		7			9		8		9		8		9		10		8		8		9
1	9		8		8		8		9		9		8		7		7			9		8		9		8		9		10		8		8		9
1	9		8		8		8		9		9		8		7		7			9		8		9		8		9		10		9		8		9
1	9		8		8		8		9		9		8		7		7			9		8		9		8		9		10		9		9		9
1	9		8		8		8		9		9		8		7		7			9		9		9		8		9		10		9		9		9
1	9		8		8		8		9		9		8		7		7			9		9		9		8		9		10		9		9		9
1	9		8		8		8		9		9		8		7		7			9		9		9		8		9		10		9		9		9
1	9		8		8		8		9		9		8		7		8			9		9		9		9		9		10		9		9		9
1	9		8		8		8		9		9		8		7		8			9		9		9		9		9		10		9		9		9
1	9		8		8		8		9		9		8		7		8			9		9		9		9		9		10		9		9		9
1	9		8		8		8		9		9		8		7		8			9		9		9		9		10		10		9		9		9
1	9		8		8		8		9		9		8		7		8			9		9		9		9		10		10		9		9		9
1	9		8		8		8		9		9		8		7		8			9		9		9		9		10		10		9		9		9
1	9		8		8		8		9		9		8		7		8			9		9		9		9		10		10		9		9		9
1	9		8		8		8		9		9		8		7		8			10		9		9		9		10		10		9		9		9
1	9		8		8		8		9		9		8		7		8			10		9		9		9		10		10		9		9		9
1	10		8		8		8		9		9		8		7		8			10		9		9		9		10		10		9		9		9
1	10		8		8		8		9		9		8		7		8			10		9		9		9		10		10		9		9		9
1	10		8		8		8		9		9		8		7		8			10		9		9		9		10		10		9		9		9
1	10		8		8		8		9		9		8		7		8			10		9		9		9		10		10		9		9		10
1	10		8		8		8		9		9		8		7		8			10		9		9		9		10		10		9		9		10
1	10		8		8		8		9		9		8		8		8			10		9		9		9		10		10		9		9		10
1	10		8		8		8		9		9		8		8		8			10		9		9		9		10		10		9		9		10
1	10		8		8		8		9		10		8		8		8			10		9		9		9		10		10		9		9		10
1	10		8		8		8		9		10		8		8		8			10		9		9		9		10		10		10		9		10
1	10		9		8		8		9		10		8		8		8			10		9		9		9		10		10		10		9		10
1	10		9		8		8		9		10		8		8		8			10		9		9		9		10		10		10		9		10
1	10		9		8		8		9		10		8		8		8			10		9		10		9		10		10		10		9		10
1	10		9		8		8		9		10		8		8		8			10		9		10		9		10		10		10		10		10
1	10		9		8		8		9		10		8		8		8			10		9		10		9		10		10		10		10		10
1	10		9		8		8		9		10		8		8		8			10		9		10		9		10		10		10		10		10
1	10		9		8		9		9		10		8		8		8			10		9		10		9		10		10		10		10		10
1	10		9		9		9		10		10		8		8		8			10		9		10		9		10		10		10		10		10
1	10		9		9		9		10		10		8		8		8			10		9		10		9		10		10		10		10		10
1	10		9		9		9		10		10		8		8		8			10		9		10		9		10		10		10		10		10
1	10		9		9		9		10		10		8		8		8			10		10		10		9		10		10		10		10		10
1	10		9		9		9		10		10		8		8		8			10		10		10		9		10		10		10		10		10
1	10		9		9		9		10		10		8		8		8			10		10		10		9		10		10		10		10		10
1	10		9		9		9		10		10		9		8		8			10		10		10		9		10		10		10		10		10
1	10		9		9		9		10		10		9		8		8			10		10		10		9		10		10		10		10		10
1	10		9		9		9		10		10		9		8		8			10		10		10		9		10		10		10		10		10
1	10		9		9		9		10		10		9		8		8			10		10		10		9		10		10		10		10		10
1	10		9		9		9		10		10		9		8		8			10		10		10		9		10		10		10		10		10
1	10		9		9		9		10		10		9		8		8			10		10		10		10		10		10		10		10		10
1	10		9		9		9		10		10		9		8		8			10		10		10		10		10		10		10		10		10
1	10		9		9		9		10		10		9		8		8			10		10		10		10		10		10		10		10		10
1	10		9		9		9		10		10		9		8		8			10		10		10		10		10		10		10		10		10
1	10		9		9		9		10		10		9		8		8			10		10		10		10		10		10		10		10		10
1	10		9		9		9		10		10		9		8		8			10		10		10		10		10		10		10		10		10
1	10		9		9		9		10		10		9		8		9			10		10		10		10		10		10		10		10		10
1	10		9		9		9		10		10		9		8		9			10		10		10		10		10		10		10		10		10
1	10		9		9		9		10		10		9		8		9			10		10		10		10		10		10		10		10		10
1	10		9		9		9		10		10		9		8		9			10		10		10		10		10		10		10		10		10
1	10		9		9		9		10		10		9		8		9			10		10		10		10		10		10		10		10		10
1	10		9		9		9		10		10		9		8		9			10		10		10		10		10		10		10		10		10
1	10		9		9		9		10		10		9		8		9			10		10		10		10		10		10		10		10		10
1	10		9		9		9		10		10		9		8		9			10		10		10		10		10		10		10		10		10
1	10		9		9		9		10		10		9		8		9			10		10		10		10		10		10		10		10		10
1	10		9		9		9		10		10		9		8		9			10		10		10		10		10		10		10		10		10
1	10		9		9		9		10		10		9		8		9			10		10		10		10		10		10		10		10		10
1	10		9		9		9		10		10		9		8		9			10		10		10		10		10		10		10		10		10
1	10		10		9		9		10		10		9		8		9			10		10		10		10		10		10		10		10		10
1	10		10		9		9		10		10		9		8		9			10		10		10		10		10		10		10		10		10
1	10		10		9		9		10		10		9		8		9			10		10		10		10		10		10		10		10		10
1	10		10		9		9		10		10		9		9		9			10		10		10		10		10		10		10		10		10
1	10		10		9		10		10		10		9		9		9			10		10		10		10		10		10		10		10		10
1	10		10		10		10		10		10		9		9		9			10		10		10		10		10		10		10		10		10
1	10		10		10		10		10		10		9		9		9			10		10		10		10		10		10		10		10		10
1	10		10		10		10		10		10		9		9		9			10		10		10		10		10		10		10		10		10
1	10		10		10		10		10		10		9		9		9			10		10		10		10		10		10		10		10		10
1	10		10		10		10		10		10		9		9		9			10		10		10		10		10		10		10		10		10
1	10		10		10		10		10		10		9		9		9			10		10		10		10		10		10		10		10		10
1	10		10		10		10		10		10		10		9		9			10		10		10		10		10		10		10		10		10
1	10		10		10		10		10		10		10		9		9			10		10		10		10		10		10		10		10		10
1	10		10		10		10		10		10		10		9		9			10		10		10		10		10		10		10		10		10
1	10		10		10		10		10		10		10		9		9			10		10		10		10		10		10		10		10		10
1	10		10		10		10		10		10		10		9		9			10		10		10		10		10		10		10		10		10
1	10		10		10		10		10		10		10		9		9			10		10		10		10		10		10		10		10		10
1	10		10		10		10		10		10		10		9		9			10		10		10		10		10		10		10		10		10
1	10		10		10		10		10		10		10		9		9			10		10		10		10		10		10		10		10		10
1	10		10		10		10		10		10		10		9		9			10		10		10		10		10		10		10		10		10
1	10		10		10		10		10		10		10		9		9			10		10		10		10		10		10		10		10		10
1	10		10		10		10		10		10		10		9		10			10		10		10		10		10		10		10		10		10
1	10		10		10		10		10		10		10		9		10			10		10		10		10		10		10		10		10		10
1	10		10		10		10		10		10		10		9		10			10		10		10		10		10		10		10		10		10
1	10		10		10		10		10		10		10		9		10			10		10		10		10		10		10		10		10		10
1	10		10		10		10		10		10		10		9		10			10		10		10		10		10		10		10		10		10
1	10		10		10		10		10		10		10		9		10			10		10		10		10		10		10		10		10		10
1	10		10		10		10		10		10		10		10		10			10		10		10		10		10		10		10		10		10
1	10		10		10		10		10		10		10		10		10			10		10		10		10		10		10		10		10		10
1	10		10		10		10		10		10		10		10		10			10		10		10		10		10		10		10		10		10
1	10		10		10		10		10		10		10		10		10			10		10		10		10		10		10		10		10		10
1	10		10		10		10		10		10		10		10		10			10		10		10		10		10		10		10		10		10
1	10		10		10		10		10		10		10		10		10			10		10		10		10		10		10		10		10		10
1	10		10		10		10		10		10		10		10		10			10		10		10		10		10		10		10		10		10
1	10		10		10		10		10		10		10		10		10			10		10		10		10		10		10		10		10		10
1	10		10		10		10		10		10		10		10		10			10		10		10		10		10		10		10		10		10
1	10		10		10		10		10		10		10		10		10			10		10		10		10		10		10		10		10		10
1	10		10		10		10		10		10		10		10		10			10		10		10		10		10		10		10		10		10
1	10		10		10		10		10		10		10		10		10			10		10		10		10		10		10		10		10		10
1	10		10		10		10		10		10		10		10		10			10		10		10		10		10		10		10		10		10
1	10		10		10		10		10		10		10		10		10			10		10		10		10		10		10		10		10		10
1	10		10		10		10		10		10		10		10		10			10		10		10		10		10		10		10		10		10
1	10		10		10		10		10		10		10		10		10			10		10		10		10		10		10		10		10		10
1	10		10		10		10		10		10		10		10		10			10		10		10		10		10		10		10		10		10
1	10		10		10		10		10		10		10		10		10			10		10		10		10		10		10		10		10		10
1	10		10		10		10		10		10		10		10		10			10		10		10		10		10		10		10		10		10
1	10		10		10		10		10		10		10		10		10			10		10		10		10		10		10		10		10		10
1	10		10		10		10		10		10		10		10		10			10		10		10		10		10		10		10		10		10
1	10		10		10		10		10		10		10		10		10			10		10		10		10		10		10		10		10		10
1	10		10		10		10		10		10		10		10		10			10		10		10		10		10		10		10		10		10
1	10		10		10		10		10		10		10		10		10			10		10		10		10		10		10		10		10		10
1	10		10		10		10		10		10		10		10		10			10		10		10		10		10		10		10		10		10
1	10		10		10		10		10		10		10		10		10			10		10		10		10		10		10		10		10		10
1	10		10		10		10		10		10		10		10		10			10		10		10		10		10		10		10		10		10
1	10		10		10		10		10		10		10		10		10			10		10		10		10		10		10		10		10		10
1	10		10		10		10		10		10		10		10		10			10		10		10		10		10		10		10		10		10
1	10		10		10		10		10		10		10		10		10			10		10		10		10		10		10		10		10		10
1	10		10		10		10		10		10		10		10		10			10		10		10		10		10		10		10		10		10
1	10		10		10		10		10		10		10		10		10			10		10		10		10		10				10		10		10
1	10		10		10		10		10		10		10		10		10			10		10		10		10		10				10		10		10
1	10		10		10		10		10		10		10		10		10			10		10		10		10		10				10		10		10
1	10		10		10		10		10		10		10		10		10			10		10		10		10		10				10		10		10
1	10		10		10		10		10		10		10		10		10			10		10		10		10		10				10		10		10
1	10		10		10		10		10		10		10		10		10			10		10		10		10		10				10		10		10
1	10		10		10		10		10		10		10		10		10			10		10		10		10		10				10		10		10
1	10		10		10		10		10		10		10		10		10			10		10		10		10		10				10		10		10
1	10		10		10		10		10		10		10		10		10			10		10		10		10		10		10		10		10		10
1	10		10		10		10		10		10		10		10		10			10		10		10		10		10		10		10		10		10
1	10		10		10		10		10		10		10		10		10			10		10		10		10		10		10		10		10		10
1	10		10		10		10		10		10		10		10		10			10		10		10		10		10		10		10		10		10
1	10		10		10		10		10		10		10		10		10			10		10		10		10		10		10		10		10		10
1	10		10		10		10		10		10		10		10		10			10		10		10		10		10				10		10		10
1	10		10		10		10		10		10		10		10		10			10		10		10		10		10		10		10		10		10
1	10		10		10		10		10		10		10		10		10			10		10		10		10		10				10		10		10
1	10		10		10		10		10		10		10		10		10			10		10		10		10		10				10		10		10
1	10		10		10		10		10		10		10		10		10			10		10		10		10		10				10		10		10
1	10		10		10		10		10		10		10		10		10			10		10		10		10		10		10		10		10		10
1	10		10		10		10		10		10		10		10		10					10		10		10		10				10		10		10
1	10		10		10		10		10		10		10		10		10
1	10		10		10		10		10		10		10		10		10													10
1	10		10		10		10		10		10		10		10		10													10
1	10		10		10		10		10		10		10		10		10													10
1	10		10		10		10		10		10		10		10		10													10
1	10		10		10		10		10		10		10		10		10													10
1	10		10		10		10		10		10		10		10		10													9
1	10		10		10		10		10		10		10		10		10
1	10		10		10		10		10		10		10		10		10													10
1	10		10		10		10		10		10		10		10		10													10
1	10		10		10		10		10		10		10		10		10													9
1	10		10		10		10		10		10		10		10		10													9
1	10		10		10		10		10		10		10		10		10													10
1	10		10		10		10		10		10		10		10		10													10
1	10		10		10		10		10		10		10		10		10													10
1	10		10		10		10		10		10		10		10		10
Note: Values for each item are sorted from lowest to highest

## Sheet: APPs
What is your job type?	The patient and their provider share an understanding of the patient's illness and experiences; "my provider and I are on the same page."		It is possible for the patient to have influence on important issues pertaining to their well-being.		The patient believes their provider is open to their opinions and engages in respectful "give and take" during decision making.		The patient believes their provider feels caring commitment to them and a willingness to act on their behalf.		The patient believes their provider pays full attention to them in each moment during a health care visit.		The patient believes their provider has their best interests in mind, no matter what.		The patient believes their provider honors them even if the provider disagrees with them on important matters.		The patient feels committed to their relationship with their provider.		The patient believes their provider recognizes when they are feeling difficult emotions and takes action to support them.			How important is it to share with the patient an understanding of the patient's illness and life experiences; "my patient and I are on the same page"?		How important is it that the patient has influence on important issues pertaining to their well-being?		How important is it for you to be fully open to the patient's opinions an engage in respectful "give and take" during decision making?		How important is it for you to feel caring commitment to the patient and the willingness to act on their behalf?		How important is it to always pay full attention to the patient in each moment during a health care visit?		How important is it to have the patient's best interests in mind, no matter what?		How important is it to honor the patient even if you disagree on important matters?		How important is it be committed to your relationship with the patient?		How important is it to recognize when the patient is feeling difficult emotions and take actions to support them?
2	6		6		7		4		4		6		6		5		5			5		5		5		3		3		6		5		3		6
2	7		8		7		4		6		7		6		5		5			7		5		6		3		5		7		6		5		6
2	8		10		10		5		6		7		6		5		6			7		6		6		5		6		7		6		5		6
2	8		7		8		5		6		7		6		5		6			7		6		6		5		7		8		7		6		6
2	8		5		9		6		7		7		6		5		6			7		6		6		6		7		8		7		6		7
2	8		10		10		6		8		8		6		6		7			7		7		7		6		8		8		7		7		7
2	8		8		9		7		8		8		6		6		7			7		7		7		6		8		8		7		7		7
2	8		8		6		7		8		8		7		6		7			7		7		7		6		8		8		7		7		7
2	8		9		6		7		8		8		7		6		7			8		7		7		6		8		8		7		7		7
2	8		9		9		7		8		8		7		6		8			8		7		7		6		8		8		8		7		7
2	8		8		8		7		9		8		7		6		8			8		7		7		6		8		9		8		7		8
2	9		9		8		7		9		9		7		7		8			8		7		7		7		8		9		8		8		8
2	9		9		10		8		9		9		8		7		8			8		7		7		7		8		9		8		8		8
2	9		7		10		8		9		9		8		7		8			8		8		7		7		8		9		8		8		8
2	9		8		8		8		9		9		8		7		8			8		8		7		7		8		9		8		8		8
2	9		8		10		8		9		9		8		7		8			8		8		8		7		9		9		8		8		8
2	9		10		8		8		9		9		8		7		8			8		8		8		7		9		9		8		8		8
2	9		9		7		8		9		9		8		7		8			8		8		8		7		9		9		8		8		9
2	9		6		10		8		9		9		8		7		8			8		8		8		8		9		9		8		8		9
2	9		9		9		8		9		9		8		7		8			8		8		8		8		9		9		8		8		9
2	9		7		8		9		9		9		8		7		8			9		8		8		8		9		10		9		9		9
2	9		7		9		9		9		9		8		7		8			9		8		8		8		9		10		9		9		9
2	9		9		9		9		9		9		8		8		8			9		8		8		8		9		10		9		9		9
2	9		9		9		9		9		10		8		8		8			9		8		8		8		9		10		9		9		9
2	9		9		8		9		9		10		8		8		8			9		8		8		8		10		10		9		9		9
2	9		10		8		9		9		10		9		8		8			9		8		9		8		10		10		9		9		9
2	9		10		10		9		9		10		9		8		8			9		8		9		8		10		10		9		9		9
2	9		6		8		9		10		10		9		8		9			9		8		9		9		10		10		9		9		9
2	9		10		10		9		10		10		9		8		9			9		8		9		9		10		10		9		9		9
2	9		7		7		9		10		10		9		8		9			9		8		9		9		10		10		9		9		9
2	9		8		9		9		10		10		9		8		9			9		8		9		9		10		10		9		9		10
2	9		9		10		9		10		10		9		8		9			9		8		9		9		10		10		9		9		10
2	10		9		9		9		10		10		9		8		9			9		9		9		9		10		10		9		9		10
2	10		8		10		9		10		10		9		8		9			9		9		9		9		10		10		9		9		10
2	10		10		10		9		10		10		9		8		9			9		9		9		9		10		10		9		9		10
2	10		8		10		9		10		10		9		8		9			10		9		9		9		10		10		9		9		10
2	10		10		10		9		10		10		9		8		9			10		9		10		9		10		10		9		9		10
2	10		9		10		9		10		10		9		9		9			10		10		10		9		10		10		9		9		10
2	10		10		10		10		10		10		9		9		9			10		10		10		9		10		10		9		10		10
2	10		10		10		10		10		10		10		9		9			10		10		10		9		10		10		10		10		10
2	10		9		9		10		10		10		10		9		9			10		10		10		10		10		10		10		10		10
2	10		10		10		10		10		10		10		9		9			10		10		10		10		10		10		10		10		10
2	10		10		10		10		10		10		10		9		9			10		10		10		10		10		10		10		10		10
2	10		10		10		10		10		10		10		9		10			10		10		10		10		10		10		10		10		10
2	10		10		10		10		10		10		10		9		10			10		10		10		10		10		10		10		10		10
2	10		9		10		10		10		10		10		9		10			10		10		10		10		10		10		10		10		10
2	10		10		8		10		10		10		10		9		10			10		10		10		10		10		10		10		10		10
2	10		8		10		10		10		10		10		9		10			10		10		10		10		10		10		10		10		10
2	10		10		10		10		10		10		10		10		10			10		10		10		10		10		10		10		10		10
2	10		10		10		10		10		10		10		10		10			10		10		10		10		10		10		10		10		10
2	10		10		10		10		10		10		10		10		10			10		10		10		10		10		10		10		10		10
2	10		8		5		10		10		10		10		10		10			10		10		10		10		10		10		10		10		10
2	10		10		10		10		10		10		10		10		10			10		10		10		10		10		10		10		10		10
2	10		10		10		10		10		10		10		10		10			10		10		10		10		10		10		10		10		10
2	10		9		10		10		10		10		10		10		10			10		10		10		10		10		10		10		10		10
2	10		10		10		10		10		10		10		10		10			10		10		10		10		10		10		10		10		10
2	10		8		10		10		10		10		10		10		10			10		10		10		10		10		10		10		10		10
2	10		9		9		10		10		10		10		10		10			10		10		10		10		10		10		10		10		10
2	10		8		8		10		10		10		10		10		10			10		10		10		10		10		10		10		10		10
2	10		10		10		10		10		10		10		10		10			10		10		10		10		10		10		10		10		10
2	10		9		10		10		10		10		10		10		10			10		10		10		10		10		10		10		10		10
2	10		10		10		10		10		10		10		10		10			10		10		10		10		10		10		10		10		10
2	10		9		10		10		10		10		10		10		10			10		10		10		10		10		10		10		10		10
2	10		9		10		10		10		10		10		10		10			10		10		10		10		10		10		10		10		10
2	10		7		10		10		10		10		10		10		10			10		10		10		10		10		10		10				10
2	10		9		10		10		10		10		10		10		10
2	10		9		8		10		10		10		10		10		10
2	10		8		8		10		10		10		10		10		10																	10
Note: Values for each item are sorted from lowest to highest

## Sheet: Physicians
What is your job type?	The patient and their provider share an understanding of the patient's illness and experiences; "my provider and I are on the same page."		It is possible for the patient to have influence on important issues pertaining to their well-being.		The patient believes their provider is open to their opinions and engages in respectful "give and take" during decision making.		The patient believes their provider feels caring commitment to them and a willingness to act on their behalf.		The patient believes their provider pays full attention to them in each moment during a health care visit.		The patient believes their provider has their best interests in mind, no matter what.		The patient believes their provider honors them even if the provider disagrees with them on important matters.		The patient feels committed to their relationship with their provider.		The patient believes their provider recognizes when they are feeling difficult emotions and takes action to support them.			How important is it to share with the patient an understanding of the patient's illness and life experiences; "my patient and I are on the same page"?		How important is it that the patient has influence on important issues pertaining to their well-being?		How important is it for you to be fully open to the patient's opinions an engage in respectful "give and take" during decision making?		How important is it for you to feel caring commitment to the patient and the willingness to act on their behalf?		How important is it to always pay full attention to the patient in each moment during a health care visit?		How important is it to have the patient's best interests in mind, no matter what?		How important is it to honor the patient even if you disagree on important matters?		How important is it be committed to your relationship with the patient?		How important is it to recognize when the patient is feeling difficult emotions and take actions to support them?
3	6		1		3		6		5		4		2		2		2			3		2		2		2		3		0		2		2		4
3	6		3		4		6		5		6		3		2		3			5		3		3		2		3		4		2		2		4
3	7		4		5		6		6		6		4		3		4			6		3		4		3		4		6		2		3		5
3	7		4		5		6		6		6		5		3		5			6		4		5		3		5		7		3		3		5
3	7		5		6		6		7		7		5		3		6			6		5		5		4		6		7		4		5		5
3	7		5		6		6		7		7		5		4		6			6		5		5		4		6		7		4		5		5
3	7		5		6		6		7		7		5		4		6			6		5		5		5		6		7		5		5		6
3	7		5		7		6		7		7		5		4		6			6		5		5		5		6		7		5		5		6
3	7		5		7		6		7		7		6		5		6			6		5		6		5		6		7		5		6		6
3	7		6		7		6		7		7		6		5		6			6		5		6		5		6		8		5		6		6
3	8		6		7		7		7		8		6		5		6			6		5		6		5		6		8		5		6		6
3	8		6		7		7		7		8		6		5		6			7		5		6		5		7		8		5		6		6
3	8		6		7		7		7		8		6		6		6			7		5		6		5		7		8		6		6		6
3	8		6		7		7		7		8		7		6		6			7		6		6		5		7		8		6		6		7
3	8		6		7		7		7		8		7		6		7			7		6		6		5		7		8		6		7		7
3	8		6		7		7		7		8		7		6		7			7		6		6		5		7		8		6		7		7
3	8		7		7		7		8		8		7		6		7			7		6		6		5		7		8		7		7		7
3	8		7		7		7		8		8		7		6		7			7		6		7		6		7		8		7		7		7
3	8		7		7		7		8		8		7		6		7			7		6		7		6		7		8		7		7		7
3	8		7		7		7		8		8		7		6		7			7		6		7		6		7		8		7		7		7
3	8		7		7		7		8		8		7		6		7			7		6		7		6		7		8		7		7		7
3	8		7		7		7		8		8		7		6		7			7		6		7		6		7		8		7		7		7
3	8		7		7		7		8		8		7		6		7			8		6		7		6		8		8		7		7		7
3	8		7		7		7		8		9		7		6		7			8		7		7		7		8		8		7		7		7
3	8		7		7		7		8		9		7		6		7			8		7		7		7		8		8		7		7		7
3	8		7		8		7		8		9		7		7		7			8		7		7		7		8		8		7		7		7
3	8		7		8		7		8		9		7		7		7			8		7		7		7		8		8		7		7		7
3	8		7		8		7		8		9		7		7		7			8		7		7		7		8		8		7		7		7
3	8		7		8		7		8		9		7		7		7			8		7		7		7		8		8		7		7		7
3	8		7		8		7		8		9		7		7		7			8		7		7		7		8		8		8		7		7
3	8		7		8		7		8		9		7		7		7			8		7		7		7		8		8		8		7		7
3	8		7		8		8		8		9		7		7		7			8		7		7		7		8		8		8		7		7
3	8		7		8		8		8		9		7		7		7			8		7		7		7		8		8		8		7		7
3	8		7		8		8		8		9		7		7		7			8		7		7		7		8		8		8		7		8
3	8		7		8		8		8		9		8		7		7			8		7		8		7		8		8		8		8		8
3	8		8		8		8		8		9		8		7		7			8		7		8		7		8		8		8		8		8
3	8		8		8		8		8		9		8		7		7			8		7		8		7		8		9		8		8		8
3	8		8		8		8		8		9		8		7		7			8		8		8		7		8		9		8		8		8
3	8		8		8		8		8		9		8		7		7			8		8		8		7		8		9		8		8		8
3	8		8		8		8		8		9		8		7		7			8		8		8		7		8		9		8		8		8
3	9		8		8		8		8		9		8		7		7			8		8		8		7		8		9		8		8		8
3	9		8		8		8		9		9		8		7		7			8		8		8		7		8		9		8		8		8
3	9		8		8		8		9		9		8		7		7			8		8		8		7		8		9		8		8		8
3	9		8		8		8		9		9		8		7		7			8		8		8		7		8		9		8		8		8
3	9		8		8		8		9		9		8		7		7			8		8		8		7		8		9		8		8		8
3	9		8		8		8		9		9		8		7		8			8		8		8		7		8		9		8		8		8
3	9		8		8		8		9		9		8		8		8			8		8		8		7		8		9		8		8		8
3	9		8		8		8		9		9		8		8		8			8		8		8		7		8		9		8		8		8
3	9		8		8		8		9		9		8		8		8			8		8		8		7		9		9		8		8		8
3	9		8		8		8		9		9		8		8		8			8		8		8		7		9		9		8		8		8
3	9		8		8		8		9		9		8		8		8			9		8		8		7		9		9		8		8		8
3	9		8		8		8		9		9		8		8		8			9		8		8		7		9		9		8		8		8
3	9		8		8		8		9		9		8		8		8			9		8		8		8		9		9		8		8		8
3	9		8		8		8		9		9		8		8		8			9		8		8		8		9		9		8		8		8
3	9		8		8		8		9		9		8		8		8			9		8		8		8		9		9		8		8		8
3	9		8		8		8		9		9		8		8		8			9		8		8		8		9		9		8		8		8
3	9		8		9		8		9		9		8		8		8			9		8		8		8		9		9		8		8		8
3	9		8		9		8		9		9		8		8		8			9		8		8		8		9		9		8		8		8
3	9		8		9		8		9		9		8		8		8			9		8		8		8		9		9		8		8		8
3	9		8		9		8		9		9		8		8		8			9		8		8		8		9		9		8		8		8
3	9		8		9		8		9		9		8		8		8			9		8		8		8		9		10		8		8		8
3	9		8		9		9		9		9		8		8		8			9		8		8		8		9		10		9		8		8
3	9		8		9		9		9		9		8		8		8			9		8		8		8		9		10		9		9		8
3	9		8		9		9		9		9		8		8		8			9		8		8		8		9		10		9		9		8
3	9		8		9		9		9		9		8		8		8			9		8		8		8		9		10		9		9		8
3	9		8		9		9		9		9		8		8		8			9		8		8		8		9		10		9		9		9
3	9		8		9		9		9		9		8		8		8			9		8		9		8		9		10		9		9		9
3	9		8		9		9		9		9		8		8		8			9		8		9		8		9		10		9		9		9
3	9		8		9		9		9		9		8		8		8			9		9		9		8		9		10		9		9		9
3	9		8		9		9		9		10		8		8		8			9		9		9		8		9		10		9		9		9
3	9		8		9		9		9		10		8		8		8			9		9		9		8		9		10		9		9		9
3	9		8		9		9		9		10		8		8		8			9		9		9		8		9		10		9		9		9
3	9		8		9		9		9		10		8		8		8			9		9		9		8		9		10		9		9		9
3	9		9		9		9		9		10		8		8		8			9		9		9		8		9		10		9		9		9
3	9		9		9		9		9		10		9		8		8			9		9		9		8		9		10		9		9		9
3	9		9		9		9		9		10		9		8		8			9		9		9		8		9		10		9		9		9
3	9		9		9		9		9		10		9		8		8			9		9		9		8		9		10		9		9		9
3	9		9		9		9		9		10		9		8		8			9		9		9		8		9		10		9		9		9
3	9		9		9		9		9		10		9		8		8			9		9		9		8		9		10		9		9		9
3	9		9		9		9		9		10		9		8		9			9		9		9		8		9		10		9		9		9
3	9		9		9		9		9		10		9		8		9			9		9		9		8		9		10		9		9		9
3	9		9		9		9		9		10		9		8		9			9		9		9		8		9		10		9		9		9
3	9		9		9		9		9		10		9		8		9			9		9		9		8		9		10		9		9		9
3	9		9		9		9		10		10		9		9		9			9		9		9		9		9		10		9		9		9
3	9		9		9		9		10		10		9		9		9			9		9		9		9		9		10		9		9		9
3	9		9		9		9		10		10		9		9		9			9		9		9		9		10		10		9		9		9
3	9		9		9		9		10		10		9		9		9			9		9		9		9		10		10		9		9		9
3	9		9		9		9		10		10		9		9		9			10		9		9		9		10		10		9		9		9
3	9		9		9		9		10		10		9		9		9			10		9		9		9		10		10		9		9		9
3	9		9		9		9		10		10		9		9		9			10		9		9		9		10		10		9		9		9
3	9		9		9		9		10		10		9		9		9			10		9		9		9		10		10		9		9		10
3	9		9		9		9		10		10		9		9		9			10		9		9		9		10		10		9		9		10
3	9		9		9		9		10		10		9		9		9			10		9		9		9		10		10		9		9		10
3	10		9		9		9		10		10		9		9		9			10		9		9		9		10		10		9		10		10
3	10		9		9		9		10		10		9		9		9			10		9		9		9		10		10		9		10		10
3	10		9		9		9		10		10		9		9		9			10		9		10		9		10		10		9		10		10
3	10		9		9		9		10		10		9		9		9			10		9		10		9		10		10		9		10		10
3	10		9		9		9		10		10		9		9		9			10		9		10		9		10		10		10		10		10
3	10		9		9		9		10		10		9		9		9			10		9		10		9		10		10		10		10		10
3	10		9		9		9		10		10		9		9		9			10		9		10		9		10		10		10		10		10
3	10		9		9		9		10		10		9		9		9			10		9		10		9		10		10		10		10		10
3	10		9		9		9		10		10		9		9		9			10		9		10		9		10		10		10		10		10
3	10		9		9		9		10		10		9		9		9			10		9		10		9		10		10		10		10		10
3	10		9		9		9		10		10		9		9		9			10		9		10		9		10		10		10		10		10
3	10		9		9		9		10		10		9		9		9			10		9		10		9		10		10		10		10		10
3	10		9		9		9		10		10		9		9		9			10		10		10		9		10		10		10		10		10
3	10		9		10		9		10		10		9		9		9			10		10		10		9		10		10		10		10		10
3	10		9		10		9		10		10		9		9		9			10		10		10		9		10		10		10		10		10
3	10		9		10		9		10		10		9		9		9			10		10		10		10		10		10		10		10		10
3	10		9		10		10		10		10		9		9		9			10		10		10		10		10		10		10		10		10
3	10		9		10		10		10		10		9		9		9			10		10		10		10		10		10		10		10		10
3	10		9		10		10		10		10		9		9		9			10		10		10		10		10		10		10		10		10
3	10		9		10		10		10		10		9		9		9			10		10		10		10		10		10		10		10		10
3	10		10		10		10		10		10		9		9		10			10		10		10		10		10		10		10		10		10
3	10		10		10		10		10		10		9		9		10			10		10		10		10		10		10		10		10		10
3	10		10		10		10		10		10		9		9		10			10		10		10		10		10		10		10		10		10
3	10		10		10		10		10		10		9		9		10			10		10		10		10		10		10		10		10		10
3	10		10		10		10		10		10		9		10		10			10		10		10		10		10		10		10		10		10
3	10		10		10		10		10		10		9		10		10			10		10		10		10		10		10		10		10		10
3	10		10		10		10		10		10		10		10		10			10		10		10		10		10		10		10		10		10
3	10		10		10		10		10		10		10		10		10			10		10		10		10		10		10		10		10		10
3	10		10		10		10		10		10		10		10		10			10		10		10		10		10		10		10		10		10
3	10		10		10		10		10		10		10		10		10			10		10		10		10		10		10		10		10		10
3	10		10		10		10		10		10		10		10		10			10		10		10		10		10		10		10		10		10
3	10		10		10		10		10		10		10		10		10			10		10		10		10		10		10		10		10		10
3	10		10		10		10		10		10		10		10		10			10		10		10		10		10		10		10		10		10
3	10		10		10		10		10		10		10		10		10			10		10		10		10		10		10		10		10		10
3	10		10		10		10		10		10		10		10		10			10		10		10		10		10		10		10		10		10
3	10		10		10		10		10		10		10		10		10			10		10		10		10		10		10		10		10		10
3	10		10		10		10		10		10		10		10		10			10		10		10		10		10		10		10		10		10
3	10		10		10		10		10		10		10		10		10			10		10		10		10		10		10		10		10		10
3	10		10		10		10		10		10		10		10		10			10		10		10		10		10		10		10		10		10
3	10		10		10		10		10		10		10		10		10			10		10		10		10		10		10		10		10		10
3	10		10		10		10		10		10		10		10		10			10		10		10		10		10		10		10		10		10
3	10		10		10		10		10		10		10		10		10			10		10		10		10		10		10		10		10		10
3	10		10		10		10		10		10		10		10		10			10		10		10		10		10		10		10		10		10
3	10		10		10		10		10		10		10		10		10			10		10		10		10		10		10		10		10		10
3	10		10		10		10		10		10		10		10		10			10		10		10		10		10		10		10		10		10
3	10		10		10		10		10		10		10		10		10			10		10		10		10		10		10		10		10		10
3	10		10		10		10		10		10		10		10		10			10		10		10		10		10		10		10		10		10
3	10		10		10		10		10		10		10		10		10			10		10		10		10		10		10		10		10		10
3	10		10		10		10		10		10		10		10		10			10		10		10		10		10		10		10		10		10
3	10		10		10		10		10		10		10		10		10			10		10		10		10		10		10		10		10		10
3	10		10		10		10		10		10		10		10		10			10		10		10		10		10		10		10		10		10
3	10		10		10		10		10		10		10		10		10			10		10		10		10		10		10		10		10		10
3	10		10		10		10		10		10		10		10		10			10		10		10		10		10		10		10		10		10
3	10		10		10		10		10		10		10		10		10			10		10		10		10		10		10		10		10		10
3	10		10		10		10		10		10		10		10		10			10		10		10		10		10		10		10		10		10
3	10		10		10		10		10		10		10		10		10			10		10		10		10		10		10		10		10		10
3	10		10		10		10		10		10		10		10		10
3	10		10		10		10		10		10		10		10		10
3	10		10		10		10		10		10		10		10		10
3	10		10		10		10		10		10		10		10		10
3	10		10		10		10		10		10		10		10		10
3	10		10		10		10		10		10		10		10		10
3	10		10		10		10		10		10		10		10		10
3	10		10		10		10		10		10		10		10		10
3	10		10		10		10		10		10		10		10		10
3	10		10		10		10		10		10		10		10		10
3	10		10		10		10		10		10		10		10		10
Note: Values for each item are sorted from lowest to highest
