# Supplementary material for: What matters to you? An observational field study of patient and care provider expectations for health care relationships
Source: PLoS One. 2024 Jul 2;19(7):e0304854. doi: 10.1371/journal.pone.0304854 (PMC11218989; doi:10.1371/journal.pone.0304854)
Supplement: S3 File — (XLSX) [file pone.0304854.s004.xlsx]

## Sheet: Chronic conditions
In the past year, have you had a long-term medical condition that required regular medical monitoring or treatment? (1=yes, 2=no)	My provider and I share an understanding of my illness and life experiences; "my provider and I are on the same page."		It is possible for me to have influence on important issues regarding my well-being.		My provider is open to my opinions and respectful "give and take" during decision making		My provider shows caring commitment to me and the willingness to act on my behalf.		My provider pays full attention to me in each moment during a health visit		My provider has my best interests in mind, no matter what.		My provider honors me even if he or she disagrees with me on important matters.		I feel committed to my relationship with my provider		My provider recognizes when I am feeling difficult emotions and takes actions to support me.
1	2		2		2		0		2		2		1		2		1
1	2		2		4		2		3		3		2		3		1
1	5		3		5		4		4		4		2		3		2
1	6		4		6		4		4		4		3		3		2
1	6		4		6		5		5		5		4		3		2
1	6		5		6		5		5		5		4		3		3
1	6		5		6		5		5		5		4		4		4
1	6		5		7		6		5		6		5		4		4
1	6		5		7		6		5		6		5		4		4
1	6		6		7		6		6		7		5		4		4
1	7		6		7		6		6		7		5		4		5
1	7		6		7		6		6		7		5		4		5
1	7		6		7		7		6		7		5		4		5
1	7		6		7		7		6		7		5		4		5
1	7		6		7		7		6		7		5		5		5
1	7		6		7		7		6		7		5		5		5
1	7		6		7		7		6		7		5		5		5
1	7		6		7		7		6		7		5		5		5
1	7		6		7		7		7		8		5		5		5
1	7		7		7		7		7		8		5		5		5
1	7		7		7		7		7		8		5		5		6
1	7		7		7		8		7		8		5		5		6
1	7		7		7		8		7		8		6		5		6
1	7		7		8		8		7		8		6		5		6
1	7		7		8		8		7		8		6		5		6
1	7		7		8		8		7		8		6		5		6
1	7		7		8		8		7		8		6		6		6
1	8		7		8		8		7		8		6		6		6
1	8		7		8		8		7		8		7		6		6
1	8		7		8		8		7		8		7		6		7
1	8		7		8		8		7		8		7		6		7
1	8		7		8		8		7		8		7		6		7
1	8		7		8		8		7		8		7		6		7
1	8		7		8		8		7		8		7		6		7
1	8		7		8		8		7		8		7		6		7
1	8		7		8		8		8		8		7		7		7
1	8		7		8		8		8		8		7		7		7
1	8		7		8		8		8		8		7		7		7
1	8		8		8		8		8		8		7		7		7
1	8		8		8		8		8		8		7		7		7
1	8		8		8		8		8		8		7		7		7
1	8		8		8		8		8		8		7		7		7
1	8		8		8		8		8		8		7		7		7
1	8		8		8		8		8		8		7		7		7
1	8		8		8		8		8		8		7		7		7
1	8		8		8		8		8		8		7		7		7
1	8		8		8		8		8		8		7		7		7
1	8		8		8		8		8		8		7		7		7
1	8		8		8		8		8		9		7		7		7
1	8		8		8		8		8		9		7		7		7
1	8		8		8		8		8		9		7		7		7
1	8		8		8		8		8		9		7		7		7
1	9		8		8		8		8		9		7		7		7
1	9		8		8		8		8		9		7		7		7
1	9		8		8		8		8		9		8		7		7
1	9		8		8		8		8		9		8		7		7
1	9		8		8		8		8		9		8		7		8
1	9		8		8		8		8		9		8		8		8
1	9		8		8		8		8		9		8		8		8
1	9		8		8		8		8		9		8		8		8
1	9		8		8		8		8		9		8		8		8
1	9		8		8		8		8		9		8		8		8
1	9		8		8		9		8		9		8		8		8
1	9		8		8		9		8		9		8		8		8
1	9		8		8		9		8		9		8		8		8
1	9		8		9		9		8		9		8		8		8
1	9		9		9		9		8		9		8		8		8
1	9		9		9		9		8		9		8		8		8
1	9		9		9		9		9		9		8		8		8
1	9		9		9		9		9		9		8		8		8
1	9		9		9		9		9		9		8		8		8
1	9		9		9		9		9		9		8		8		8
1	9		9		9		9		9		9		8		8		8
1	9		9		9		9		9		9		8		8		8
1	9		9		9		9		9		9		8		8		8
1	9		9		9		9		9		9		8		8		8
1	9		9		9		9		9		9		8		8		8
1	9		9		9		9		9		9		8		8		8
1	9		9		9		9		9		9		8		8		8
1	9		9		9		9		9		9		8		8		8
1	9		9		9		9		9		9		8		8		8
1	9		9		9		9		9		9		8		8		8
1	9		9		9		9		9		9		8		8		8
1	9		9		9		9		9		9		8		8		8
1	9		9		9		9		9		9		8		8		8
1	9		9		9		9		9		10		8		8		8
1	9		9		9		9		9		10		8		8		8
1	9		9		9		9		9		10		8		8		8
1	9		9		9		9		9		10		8		8		8
1	9		9		9		9		9		10		8		9		8
1	9		9		9		9		9		10		8		9		8
1	9		9		9		9		9		10		8		9		8
1	9		9		9		9		9		10		8		9		8
1	9		9		9		9		9		10		8		9		8
1	9		9		9		9		9		10		9		9		8
1	9		9		9		9		9		10		9		9		9
1	10		9		9		9		9		10		9		9		9
1	10		9		9		9		9		10		9		9		9
1	10		9		9		9		9		10		9		9		9
1	10		9		9		9		9		10		9		9		9
1	10		9		9		10		9		10		9		9		9
1	10		9		9		10		9		10		9		9		9
1	10		9		9		10		9		10		9		9		9
1	10		9		9		10		9		10		9		9		9
1	10		9		9		10		9		10		9		9		9
1	10		9		9		10		9		10		9		9		9
1	10		9		9		10		9		10		9		9		9
1	10		9		9		10		9		10		9		9		9
1	10		9		9		10		10		10		9		9		9
1	10		9		9		10		10		10		9		9		9
1	10		10		9		10		10		10		9		9		9
1	10		10		9		10		10		10		9		9		9
1	10		10		10		10		10		10		9		9		9
1	10		10		10		10		10		10		9		9		9
1	10		10		10		10		10		10		9		9		9
1	10		10		10		10		10		10		9		9		9
1	10		10		10		10		10		10		9		9		9
1	10		10		10		10		10		10		9		9		9
1	10		10		10		10		10		10		9		9		9
1	10		10		10		10		10		10		9		9		9
1	10		10		10		10		10		10		9		9		9
1	10		10		10		10		10		10		9		9		9
1	10		10		10		10		10		10		9		10		9
1	10		10		10		10		10		10		9		10		9
1	10		10		10		10		10		10		9		10		9
1	10		10		10		10		10		10		9		10		9
1	10		10		10		10		10		10		9		10		9
1	10		10		10		10		10		10		9		10		9
1	10		10		10		10		10		10		9		10		9
1	10		10		10		10		10		10		9		10		9
1	10		10		10		10		10		10		9		10		9
1	10		10		10		10		10		10		9		10		9
1	10		10		10		10		10		10		9		10		9
1	10		10		10		10		10		10		9		10		9
1	10		10		10		10		10		10		9		10		9
1	10		10		10		10		10		10		9		10		9
1	10		10		10		10		10		10		9		10		9
1	10		10		10		10		10		10		9		10		9
1	10		10		10		10		10		10		9		10		9
1	10		10		10		10		10		10		9		10		9
1	10		10		10		10		10		10		9		10		9
1	10		10		10		10		10		10		9		10		9
1	10		10		10		10		10		10		10		10		10
1	10		10		10		10		10		10		10		10		10
1	10		10		10		10		10		10		10		10		10
1	10		10		10		10		10		10		10		10		10
1	10		10		10		10		10		10		10		10		10
1	10		10		10		10		10		10		10		10		10
1	10		10		10		10		10		10		10		10		10
1	10		10		10		10		10		10		10		10		10
1	10		10		10		10		10		10		10		10		10
1	10		10		10		10		10		10		10		10		10
1	10		10		10		10		10		10		10		10		10
1	10		10		10		10		10		10		10		10		10
1	10		10		10		10		10		10		10		10		10
1	10		10		10		10		10		10		10		10		10
1	10		10		10		10		10		10		10		10		10
1	10		10		10		10		10		10		10		10		10
1	10		10		10		10		10		10		10		10		10
1	10		10		10		10		10		10		10		10		10
1	10		10		10		10		10		10		10		10		10
1	10		10		10		10		10		10		10		10		10
1	10		10		10		10		10		10		10		10		10
1	10		10		10		10		10		10		10		10		10
1	10		10		10		10		10		10		10		10		10
1	10		10		10		10		10		10		10		10		10
1	10		10		10		10		10		10		10		10		10
1	10		10		10		10		10		10		10		10		10
1	10		10		10		10		10		10		10		10		10
1	10		10		10		10		10		10		10		10		10
1	10		10		10		10		10		10		10		10		10
1	10		10		10		10		10		10		10		10		10
1	10		10		10		10		10		10		10		10		10
1	10		10		10		10		10		10		10		10		10
1	10		10		10		10		10		10		10		10		10
1	10		10		10		10		10		10		10		10		10
1	10		10		10		10		10		10		10		10		10
1	10		10		10		10		10		10		10		10		10
1	10		10		10		10		10		10		10		10		10
1	10		10		10		10		10		10		10		10		10
1	10		10		10		10		10		10		10		10		10
1	10		10		10		10		10		10		10		10		10
1	10		10		10		10		10		10		10		10		10
1	10		10		10		10		10		10		10		10		10
1	10		10		10		10		10		10		10		10		10
1	10		10		10		10		10		10		10		10		10
1	10		10		10		10		10		10		10		10		10
1	10		10		10		10		10		10		10		10		10
1	10		10		10		10		10		10		10		10		10
1	10		10		10		10		10		10		10		10		10
1	10		10		10		10		10		10		10		10		10
1	10		10		10		10		10		10		10		10		10
1	10		10		10		10		10		10		10		10		10
1	10		10		10		10		10		10		10		10		10
1	10		10		10		10		10		10		10		10		10
1	10		10		10		10		10		10		10		10		10
1	10		10		10		10		10		10		10		10		10
1	10		10		10		10		10		10		10		10		10
1	10		10		10		10		10		10		10		10		10
1	10		10		10		10		10		10		10		10		10
1	10		10		10		10		10		10		10		10		10
1	10		10		10		10		10		10		10		10		10
1	10		10		10		10		10		10		10		10		10
1	10		10		10		10		10		10		10		10		10
1	10		10		10		10		10		10		10		10		10
1	10		10		10		10		10		10		10		10		10
1	10		10		10		10		10		10		10		10		10
1	10		10		10		10		10		10		10		10		10
1	10		10		10		10		10		10		10		10		10
1	10		10		10		10		10		10		10		10		10
1	10		10		10		10		10		10		10		10		10
1	10		10		10		10		10		10		10		10		10
1	10		10		10		10		10		10		10		10		10
1	10		10		10		10		10		10		10		10		10
1	10		10		10		10		10		10		10		10		10
1	10		10		10		10		10		10		10		10		10
1	10		10		10		10		10		10		10		10		10
1	10		10		10		10		10		10		10		10		10
1	10		10		10		10		10		10		10		10		10
1	10		10		10		10		10		10		10		10		10
1	10		10		10		10		10		10		10		10		10
1	10		10		10		10		10		10		10		10		10
1	10		10		10		10		10		10		10		10		10
1	10		10		10		10		10		10		10		10		10
1	10		10		10		10		10		10		10		10		10
1	10		10		10		10		10		10		10		10		10
1	10		10		10		10		10		10		10		10		10
1	10		10		10		10		10		10		10		10		10
1	10		10		10		10		10		10		10		10		10
Note: Values for each item are sorted from lowest to highest.

## Sheet: No Chronic Conditions
In the past year, have you had a long-term medical condition that required regular medical monitoring or treatment? (1=yes, 2=no)		My provider and I share an understanding of my illness and life experiences; "my provider and I are on the same page."		It is possible for me to have influence on important issues regarding my well-being.		My provider is open to my opinions and respectful "give and take" during decision making		My provider shows caring commitment to me and the willingness to act on my behalf.		My provider pays full attention to me in each moment during a health visit		My provider has my best interests in mind, no matter what.		My provider honors me even if he or she disagrees with me on important matters.		I feel committed to my relationship with my provider		My provider recognizes when I am feeling difficult emotions and takes actions to support me.
2		3		0		1		3		3		4		1		0		1
2		5		3		2		4		3		5		2		1		2
2		5		4		3		5		3		5		3		1		2
2		5		5		3		5		4		6		3		2		3
2		5		5		4		6		5		6		3		2		3
2		6		5		5		6		5		7		3		3		4
2		6		5		5		6		5		7		4		3		4
2		6		5		5		6		5		7		4		3		4
2		6		5		5		7		5		7		4		3		4
2		6		6		5		7		6		7		4		3		4
2		6		6		5		7		6		7		4		3		4
2		6		6		6		7		6		7		5		3		4
2		6		6		6		7		6		8		5		3		5
2		6		6		6		7		6		8		5		3		5
2		6		7		6		8		6		8		5		4		5
2		7		7		6		8		7		8		5		4		5
2		7		7		6		8		7		8		5		4		5
2		7		7		6		8		7		8		5		4		5
2		7		7		7		8		7		8		5		5		5
2		7		7		7		8		7		8		5		5		5
2		7		7		7		8		7		8		5		5		5
2		7		7		7		8		7		8		5		5		5
2		7		7		7		8		7		8		6		5		6
2		7		7		7		8		7		8		6		5		6
2		7		7		7		8		7		8		6		5		6
2		8		7		7		8		8		8		6		5		6
2		8		7		7		8		8		8		6		5		6
2		8		7		7		8		8		8		6		5		6
2		8		7		7		8		8		8		6		5		6
2		8		7		7		8		8		8		6		5		6
2		8		8		7		8		8		9		6		5		6
2		8		8		7		8		8		9		6		5		6
2		8		8		7		8		8		9		6		5		6
2		8		8		7		8		8		9		7		6		6
2		8		8		7		8		8		9		7		6		6
2		8		8		8		8		8		9		7		6		6
2		8		8		8		8		8		9		7		6		7
2		8		8		8		8		8		9		7		6		7
2		8		8		8		8		8		9		7		6		7
2		8		8		8		8		8		9		7		6		7
2		8		8		8		8		8		9		7		6		7
2		8		8		8		9		8		9		7		6		7
2		8		8		8		9		8		9		7		6		7
2		8		8		8		9		8		9		7		6		7
2		8		8		8		9		9		9		7		6		7
2		8		8		8		9		9		9		7		6		7
2		8		8		8		9		9		9		7		6		7
2		8		8		8		9		9		9		7		6		7
2		8		8		8		9		9		9		8		7		7
2		8		8		8		9		9		9		8		7		7
2		8		8		8		9		9		9		8		7		7
2		8		8		8		9		9		9		8		7		7
2		8		8		8		9		9		9		8		7		7
2		9		8		8		9		9		9		8		7		7
2		9		8		8		9		9		9		8		7		7
2		9		8		8		9		9		9		8		7		7
2		9		8		8		9		9		9		8		7		8
2		9		8		8		9		9		10		8		7		8
2		9		9		8		9		9		10		8		7		8
2		9		9		8		9		9		10		8		7		8
2		9		9		9		9		9		10		8		7		8
2		9		9		9		9		9		10		8		7		8
2		9		9		9		9		9		10		8		7		8
2		9		9		9		9		9		10		8		7		8
2		9		9		9		9		9		10		8		7		8
2		9		9		9		9		9		10		8		7		8
2		9		9		9		9		9		10		8		7		8
2		9		9		9		9		9		10		8		7		8
2		9		9		9		9		9		10		8		7		8
2		9		9		9		9		9		10		8		8		8
2		9		9		9		9		9		10		8		8		8
2		9		9		9		9		9		10		8		8		8
2		9		9		9		9		9		10		9		8		8
2		9		9		9		9		9		10		9		8		8
2		9		9		9		9		9		10		9		8		8
2		9		9		9		9		9		10		9		8		8
2		9		9		9		9		9		10		9		8		8
2		9		9		9		10		9		10		9		8		8
2		9		9		9		10		9		10		9		8		8
2		9		9		9		10		9		10		9		8		8
2		9		9		9		10		10		10		9		8		8
2		9		9		9		10		10		10		9		8		8
2		9		9		9		10		10		10		9		8		8
2		9		9		9		10		10		10		9		8		8
2		9		9		9		10		10		10		9		8		8
2		9		9		9		10		10		10		9		8		8
2		9		9		9		10		10		10		9		8		9
2		9		9		9		10		10		10		9		8		9
2		9		9		9		10		10		10		9		8		9
2		9		9		9		10		10		10		9		8		9
2		9		9		9		10		10		10		9		8		9
2		9		9		9		10		10		10		9		8		9
2		10		10		9		10		10		10		9		8		9
2		10		10		9		10		10		10		9		8		9
2		10		10		9		10		10		10		9		8		9
2		10		10		9		10		10		10		9		9		9
2		10		10		9		10		10		10		9		9		9
2		10		10		10		10		10		10		9		9		9
2		10		10		10		10		10		10		9		9		9
2		10		10		10		10		10		10		9		9		9
2		10		10		10		10		10		10		9		9		9
2		10		10		10		10		10		10		9		9		9
2		10		10		10		10		10		10		9		9		9
2		10		10		10		10		10		10		9		9		9
2		10		10		10		10		10		10		9		9		9
2		10		10		10		10		10		10		9		9		9
2		10		10		10		10		10		10		10		9		10
2		10		10		10		10		10		10		10		9		10
2		10		10		10		10		10		10		10		9		10
2		10		10		10		10		10		10		10		9		10
2		10		10		10		10		10		10		10		9		10
2		10		10		10		10		10		10		10		10		10
2		10		10		10		10		10		10		10		10		10
2		10		10		10		10		10		10		10		10		10
2		10		10		10		10		10		10		10		10		10
2		10		10		10		10		10		10		10		10		10
2		10		10		10		10		10		10		10		10		10
2		10		10		10		10		10		10		10		10		10
2		10		10		10		10		10		10		10		10		10
2		10		10		10		10		10		10		10		10		10
2		10		10		10		10		10		10		10		10		10
2		10		10		10		10		10		10		10		10		10
2		10		10		10		10		10		10		10		10		10
2		10		10		10		10		10		10		10		10		10
2		10		10		10		10		10		10		10		10		10
2		10		10		10		10		10		10		10		10		10
2		10		10		10		10		10		10		10		10		10
2		10		10		10		10		10		10		10		10		10
2		10		10		10		10		10		10		10		10		10
2		10		10		10		10		10		10		10		10		10
2		10		10		10		10		10		10		10		10		10
2		10		10		10		10		10		10		10		10		10
2		10		10		10		10		10		10		10		10		10
2		10		10		10		10		10		10		10		10		10
2		10		10		10		10		10		10		10		10		10
2		10		10		10		10		10		10		10		10		10
2		10		10		10		10		10		10		10		10		10
2		10		10		10		10		10		10		10		10		10
2		10		10		10		10		10		10		10		10		10
2		10		10		10		10		10		10		10		10		10
2		10		10		10		10		10		10		10		10		10
2		10		10		10		10		10		10		10		10		10
2		10		10		10		10		10		10		10		10		10
2		10		10		10		10		10		10		10		10		10
2		10		10		10		10		10		10		10		10		10
2		10		10		10		10		10		10		10		10		10
2		10		10		10		10		10		10		10		10		10
2		10		10		10		10		10		10		10		10		10
2		10		10		10		10		10		10		10		10		10
2		10		10		10		10		10		10		10		10		10
2		10		10		10		10		10		10		10		10
2		10		10		10		10		10		10		10		10
2		10		10		10		10		10		10		10		10
Note: Values for each item are sorted from lowest to highest.
